# Supplementary material for: Salting-Out of DNA Origami Nanostructures by Ammonium Sulfate
Source: Int J Mol Sci. 2022 Mar 4;23(5):2817. doi: 10.3390/ijms23052817 (PMC8911265; doi:10.3390/ijms23052817)
Supplement: Supplementary file 1 [file ijms-23-02817-s001.zip]

Archive with 1 entries (1 files):
- ijms-1605161-supplementary.pdf
